# Supplementary material for: Mammea B/BA Isolated From the Seeds of Mammea americana L. (Calophyllaceae) is a Potent Inhibitor of Methicillin-Resistant Staphylococcus aureus
Source: Front Pharmacol. 2022 Mar 11;13:826404. doi: 10.3389/fphar.2022.826404 (PMC8961693; doi:10.3389/fphar.2022.826404)
Supplement: Supplementary file 6 [file DataSheet1.zip]

Archive with 23 entries (22 files):
- FIGURAS FRONTIERS/
- FIGURAS FRONTIERS/Figure S1.JPEG
- FIGURAS FRONTIERS/Figure S10.JPEG
- FIGURAS FRONTIERS/Figure S11.JPEG
- FIGURAS FRONTIERS/Figure S12.JPEG
- FIGURAS FRONTIERS/Figure S13.JPEG
- FIGURAS FRONTIERS/Figure S14.JPEG
- FIGURAS FRONTIERS/Figure S15.JPEG
- FIGURAS FRONTIERS/Figure S16.JPEG
- FIGURAS FRONTIERS/Figure S17.JPEG
- FIGURAS FRONTIERS/Figure S18.JPEG
- FIGURAS FRONTIERS/Figure s19.JPEG
- FIGURAS FRONTIERS/Figure S2.JPEG
- FIGURAS FRONTIERS/Figure S20.TIFF
- FIGURAS FRONTIERS/Figure S3.JPEG
- FIGURAS FRONTIERS/Figure S4.JPEG
- FIGURAS FRONTIERS/Figure S5.JPEG
- FIGURAS FRONTIERS/Figure S6.JPEG
- FIGURAS FRONTIERS/Figure S7.JPEG
- FIGURAS FRONTIERS/Figure S8.JPEG
- FIGURAS FRONTIERS/Figure S9.JPEG
- FIGURAS FRONTIERS/~$able 1.DOCX
- FIGURAS FRONTIERS/Table 1.DOCX
